# Supplementary material for: Intra- and inter-specific reproductive barriers in the tomato clade
Source: Front Plant Sci. 2023 Dec 8;14:1326689. doi: 10.3389/fpls.2023.1326689 (PMC10739309; doi:10.3389/fpls.2023.1326689)
Supplement: Supplementary Table 1 — list of the genebank accessions of the S-RNAses genes presented in . [file Table_1.xlsx]

## Sheet: Feuil1
GenBank Number	Species	Sequence name
AB072477.1	Solanum chmielewskii	Schmielewskii_LcwSRN-1
OK091157.1	Solanum galapagense	Sgalapagense_LA0317
OK091158.1	Solanum cheesmaniae	Scheesmaniae_LA0522
JN226565.1	Solanum chilense	Schilense_ZS6
JN226564.1	Solanum chilense	Schilense_ZS5
JN226563.1	Solanum chilense	Schilense_ZS4
EF680110.1	Solanum chilense	Schilense_S11
EF680109.1	Solanum chilense	Schilense_S7
EF680108.1	Solanum chilense	Schilense_18
EF680107.1	Solanum chilense	Schilense_S13
EF680106.1	Solanum chilense	Schilense_S1
EF680105.1	Solanum chilense	Schilense_S14
EF680104.1	Solanum chilense	Schilense_S5
EF680103.1	Solanum chilense	Schilense_S3
EF680102.1	Solanum chilense	Schilense_S17
EF680101.1	Solanum chilense	Schilense_S22
EF680100.1	Solanum chilense	Schilense_S30
EF680099.1	Solanum chilense	Schilense_S21
EF680098.1	Solanum chilense	Schilense_S20
EF680097.1	Solanum chilense	Schilense_S19
EF680096.1	Solanum chilense	Schilense_S34
EF680095.1	Solanum chilense	Schilense_S32
EF680094.1	Solanum chilense	Schilense_S4
EF680093.1	Solanum chilense	Schilense_S9
EF680092.1	Solanum chilense	Schilense_S16
EF680091.1	Solanum chilense	Schilense_S31
EF680090.1	Solanum chilense	Schilense_S25
EF680089.1	Solanum chilense	Schilense_S2
EF680088.1	Solanum chilense	Schilense_S10
EF680087.1	Solanum chilense	Schilense_S23
EF680086.1	Solanum chilense	Schilense_S6
EF680085.1	Solanum chilense	Schilense_S8
EF680084.1	Solanum chilense	Schilense_S29
EF680083.1	Solanum chilense	Schilense_S33
EF680082.1	Solanum chilense	Schilense_S12
EF680081.1	Solanum chilense	Schilense_S24
EF680080.1	Solanum chilense	Schilense_S28
EF680079.1	Solanum chilense	Schilense_S27
EF680078.1	Solanum chilense	Schilense_S26
EF680077.1	Solanum chilense	Schilense_S15
HM357228.1	Solanum peruvianum	Speruvianum_SP17
HM357227.1	Solanum peruvianum	Speruvianum_SP16
HM357226.1	Solanum peruvianum	Speruvianum_SP14
HM357225.1	Solanum peruvianum	Speruvianum_SP13
HM357224.1	Solanum peruvianum	Speruvianum_SP12
HM357223.1	Solanum peruvianum	Speruvianum_SP11
HM357222.1	Solanum peruvianum	Speruvianum_SP10
HM357221.1	Solanum peruvianum	Speruvianum_SP8
HM357220.1	Solanum peruvianum	Speruvianum_SP7
HM357219.1	Solanum peruvianum	Speruvianum_SP6
HM357218.1	Solanum peruvianum	Speruvianum_SP5
HM357217.1	Solanum peruvianum	Speruvianum_SP3
HM357216.1	Solanum peruvianum	Speruvianum_SP2
HM357215.1	Solanum peruvianum	Speruvianum_SP1
AB072479.1	Solanum habrochaites	Shabrochaites_LA1252_LhgSRN-2_pseudogene
AB072478.1	Solanum habrochaites	Shabrochaites_LS502_LhgSRN-1_pseudogene
JN226567.1	Solanum habrochaites	Shabrochaites_ZS8
JN226562.1	Solanum habrochaites	Shabrochaites_ZS3
JN226561.1	Solanum habrochaites	Shabrochaites_ZS2
JQ040817.1	Solanum habrochaites	Shabrochaites_S-RNase_20_pseudogene
JQ040816.1	Solanum habrochaites	Shabrochaites_S-RNase_19_pseudogene
MW177688.1	Solanum habrochaites	Shabrochaites_hab-10
JN226557.1	Solanum habrochaites	Shabrochaites_ZS13
JQ040814.1	Solanum habrochaites	Shabrochaites_S-RNase_17
OK091166.1	Solanum habrochaites	Shabrochaites_LA2099_SRN-hab-17
OK091165.1	Solanum habrochaites	Shabrochaites_LA2868_SRN-hab-16
OK091164.1	Solanum habrochaites	Shabrochaites_LA2175A_SRN-hab-15
OK091163.1	Solanum habrochaites	Shabrochaites_LA2098_SRN-hab-14
OK091162.1	Solanum habrochaites	Shabrochaites_LA2175_SRN-hab-13
OK091161.1	Solanum habrochaites	Shabrochaites_LA2863-402_SRN-hab-12
OK091159.1	Solanum habrochaites	Shabrochaites_LA2119_SRN-hab-7
OK091160.1	Solanum habrochaites	Shabrochaites_LA2101_SRN-hab-8
MW183814.1	Solanum habrochaites	Shabrochaites_LA1721_hab-6-like
MW183813.1	Solanum habrochaites	Shabrochaites_LA1753_hab-6-like
MW183812.1	Solanum habrochaites	Shabrochaites_LA0094_hab-6-like
MW183810.1	Solanum habrochaites	Shabrochaites_LA2722_hab-6-like
JQ040821.1	Solanum lycopersicum	Slycopersicum_S-RNase24_pseudogene
JQ040818.1	Solanum lycopersicum	Slycopersicum_S-RNase_21_pseudogene
JN226559.1	Solanum lycopersicum	Slycopersicum_ZS12_S-RNase_2
JN226558.1	Solanum lycopersicum	Slycopersicum_ZS11_S-RNase_1
JQ040815.1	Solanum lycopersicum	Slycopersicum_S-RNase_18
JN226568.1	Solanum pimpinellifolium	Spimpinellifolium_ZS10
JQ040822.1	Solanum pimpinellifolium	Spimpinellifolium_S-RNase_25_pseudogene
JQ040820.1	Solanum pimpinellifolium	Spimpinellifolium_S-RNase_23_pseudogene
JQ040819.1	Solanum pimpinellifolium	Spimpinellifolium_S-RNase_22_pseudogene
AB072476.1	Solanum neorickii	Sneorickii_LpfSRN-2_pseudogene
MG266264.1	Solanum neorickii	Sneorickii_LA1321
MG266263.1	Solanum neorickii	Sneorickii_LA0735
AB072475.1	Solanum neorickii	Sneorickii_LpfSRN-1
MG266262.1	Solanum neorickii	Sneorickii_LA2190
MG266261.1	Solanum neorickii	Sneorickii_LA4023
AF301174.1	Petunia integrifolia	Petunia integrifolia S13
AF301175.1	Petunia integrifolia	Petunia integrifolia S15
OR784589.1	Solanum chilense	Schilense_S35
OR784590.1	Solanum chilense	Schilense_S36
